# Supplementary material for: Physical Attributes of Tree Holes in the Atlantic Forest Edges: Evaluating Their Association with the Presence and Abundance of Immature Haemagogus leucocelaenus
Source: Trop Med Infect Dis. 2023 Jun 25;8(7):337. doi: 10.3390/tropicalmed8070337 (PMC10383151; doi:10.3390/tropicalmed8070337)
Supplement: Supplementary file 1 [file tropicalmed-08-00337-s001.zip]

Archive with 5 entries (5 files):
- Figure_S1.tiff
- Figure_S2A.png
- Figure_S2B.tiff
- Figure_S3.jpg
- Table_S1.xlsx
