# Supplementary material for: Physical Attributes of Tree Holes in the Atlantic Forest Edges: Evaluating Their Association with the Presence and Abundance of Immature Haemagogus leucocelaenus
Source: Trop Med Infect Dis. 2023 Jun 25;8(7):337. doi: 10.3390/tropicalmed8070337 (PMC10383151; doi:10.3390/tropicalmed8070337)
Supplement: Supplementary file 1 [file tropicalmed-08-00337-s001.zip › Table_S1.xlsx]

## Sheet: Planilha1
Table S1	Physical characteristics of tree holes in clusters in the vicinity of urban area.
Cluster	Tree hole_ID	CV (X) ml	DBH (cm)	DEP(cm)	DOP(cm)	HAG (cm)
1	205	612.7	57.6	30.0	26.6	1500.0
2	90A	1002.3	44.9	8.5	8.0	130.0
	216	0.0	55.1	4.5	4.0	520.0
	217	0.0	61.8	6.5	10.8	1100.0
3	49	337.8	39.0	9.0	10.8	1100.0
4	99A	820.0	41.0	13.0	29.0	14.0
	99B	900.0	41.0	3.0	11.5	20.0
